# Supplementary material for: Investigating trajectories linking social cognitive capacity, bias, and social isolation using computational modeling
Source: Soc Cogn Affect Neurosci. 2024 Dec 19;20(1):nsae088. doi: 10.1093/scan/nsae088 (PMC11756555; doi:10.1093/scan/nsae088)
Supplement: nsae088_Supp [file nsae088_supp.zip]

Archive with 4 entries (4 files):
- New folder/scan-24-139-File007.docx
- New folder/scan-24-139-File008.docx
- New folder/scan-24-139-File009.docx
- New folder/scan-24-139-File010.jpg
